# Supplementary material for: GAPDH Released from Lactobacillus johnsonii MG Enhances Barrier Function by Upregulating Genes Associated with Tight Junctions
Source: Microorganisms. 2023 May 25;11(6):1393. doi: 10.3390/microorganisms11061393 (PMC10302070; doi:10.3390/microorganisms11061393)
Supplement: Supplementary file 1 [file microorganisms-11-01393-s001.zip]

Archive with 2 entries (2 files):
- Docking movie.pptx
- Table S1.xlsx
