# Supplementary material for: GAPDH Released from Lactobacillus johnsonii MG Enhances Barrier Function by Upregulating Genes Associated with Tight Junctions
Source: Microorganisms. 2023 May 25;11(6):1393. doi: 10.3390/microorganisms11061393 (PMC10302070; doi:10.3390/microorganisms11061393)
Supplement: Supplementary file 1 [file microorganisms-11-01393-s001.zip › Table S1.xlsx]

## Sheet: Table 1
Table S1. Primers for the amplification of the specific genes.
Gene	Direction	Primer sequence (5’-3’)
OCLN	Forward primer	GTCGGTGCGGCGTCAG
	Reverse primer	GATAAACCAATCCGCTCGCC
ITGA2	Forward primer	AGTCTGGAAAACCCTGGCAC
	Reverse primer	AAAGTCCGTCCTCACCACAG
CLDN	Forward primer	TGCATGGATCTGCTGTTGGT
	Reverse primer	TTGACTCCCTAGCCTTCCCA
ZO1	Forward primer	TGGCACATCAGCACGATTTC
	Reverse primer	CAAACAGACCAAGCCAGCAC
ITGA6	Forward primer	GTCTCGTTCCTGTTCCTGCT
	Reverse primer	GCTCCACTGTGATTGGCTCT
LAMA3	Forward primer	CATGGGATGGCTGTGGATCT
	Reverse primer	AGTTGACTTTGACCGGGAGG
LAMC2	Forward primer	AGCCAAGACCCAGATCAACAG
	Reverse primer	AGAGCCTGGGTATTGTAGCAG
JAM2	Forward primer	GAGCCAACGAGGGGAAGAAA
	Reverse primer	CTCCGGGATTGATCGGCTTT
NFKB	Forward primer	GCCGGGACAAGAGAAAAGAGG
	Reverse primer	CTTCCCAGAATTTTAGACGCCC
JUN	Forward primer	TAATCCAGTCCAGCAACGGG
	Reverse primer	GTGTTCTGGCTGTGCAGTTC
NOS2	Forward primer	CAATGTGGAGAAAGCCCCCT
	Reverse primer	GCATCCAGCTTGACCAGAGA
MMP1	Forward primer	TGTGGTGTCTCACAGCTTCC
	Reverse primer	CGCTTTTCAACTTGCCTCCC
MMP15	Forward primer	CTGCGGCTTTATGGCTACCT
	Reverse primer	GCTTTCACTCGTACCCCGAA
